# Supplementary material for: Combined Application of Tacrolimus with Cyproconazole, Hymexazol and Novel {2-(3-R-1H-1,2,4-triazol-5-yl)phenyl}amines as Antifungals: In Vitro Growth Inhibition and In Silico Molecular Docking Analysis to Fungal Chitin Deacetylase
Source: J Fungi (Basel). 2023 Jan 5;9(1):79. doi: 10.3390/jof9010079 (PMC9866229; doi:10.3390/jof9010079)
Supplement: Supplementary file 1 [file jof-09-00079-s001.zip]

Archive with 1 entries (1 files):
- jof-2121428-supplementary.pdf
